# Supplementary material for: Epoxinnamide: An Epoxy Cinnamoyl-Containing Nonribosomal Peptide from an Intertidal Mudflat-Derived Streptomyces sp
Source: Mar Drugs. 2022 Jul 12;20(7):455. doi: 10.3390/md20070455 (PMC9321520; doi:10.3390/md20070455)
Supplement: Supplementary file 1 [file marinedrugs-20-00455-s001.zip]

Archive with 1 entries (1 files):
- marinedrugs-1752412-supplementary.pdf
